# Supplementary material for: Unveiling the role of soil microorganisms in indicating paddy soil health via metagenomics combined with machine learning
Source: ISME Commun. 2026 May 15;6(1):ycag133. doi: 10.1093/ismeco/ycag133 (PMC13271413; doi:10.1093/ismeco/ycag133)
Supplement: Supplemental_Material_Table_S1_ycag133 [file supplemental_material_table_s1_ycag133.xlsx]

## Sheet: Table S1
Table S1. Soil properties and climatic factors [mean annual precipitation (MAP) and mean annual temperature (MAT))] of the 243 tested paddy soils in Northeast China.
	pH	EC (μS cm-1)	SOM (g kg-1)	TN (g kg-1)	DOC (mg kg-1)	DTN (mg kg-1)	NH4+-N (mg kg-1)	NO3--N (mg kg-1)	AP (mg kg-1)	AK (mg kg-1)	BG (nmol g-1 h-1)	Urease (U g-1)	PHOS (nmol g-1 h-1)	MAP (mm)	MAT (°C)
HLJ_1	5.64	174.3	35.13	2.08	55.81	12.45	4.65	1.01	25.04	51.19	154.4	274.62	307.19	507.2	1.4
HLJ_2	5.76	212	76.01	4.04	47.13	8.85	1.96	1.52	22.65	50.3	254.39	397.19	245.22	477.5	1.8
HLJ_3	6.18	133.9	38.82	2.1	42.24	9.46	3.63	1.46	45.41	52.16	170.35	244.95	280.2	450.1	2.3
HLJ_4	6.11	138.7	27.31	1.5	38.51	11.11	1.29	1.81	24.08	23.23	173.81	159.76	343.8	397.2	4
HLJ_5	5.73	170.5	30.44	1.65	43.09	11.06	1.8	1.59	7.56	60.72	228.63	247.85	350.82	391.9	4
HLJ_6	6.17	168.4	31.22	1.55	36.55	9.67	0.65	7.79	25	29.09	212.16	182.18	301.15	386.2	5
HLJ_7	6.92	158.3	24.33	1.32	28.51	4.91	0.61	1.48	48.43	48.08	179.39	272.51	34.64	390.3	5.5
HLJ_8	7.7	311	39.62	2.3	59.15	8.02	1.91	1.3	34.33	7.22	98.51	393.3	223.94	386.4	4.9
HLJ_9	6.95	212	24.11	1.12	32.69	5.4	0.45	1.57	46.53	21.14	211.43	170.31	191.32	398.3	5.1
HLJ_10	7.82	244	19.83	1.23	44.98	8.06	0.39	1.66	11.39	11.53	128.12	1867.91	146.95	401.7	5
HLJ_11	7.97	203	15.03	1.02	37.22	6.1	0.57	1.14	46.7	47.53	104.17	552.46	91.51	404.3	4.6
HLJ_12	7.79	157.9	38.66	2.18	52.72	7.18	1.48	1.57	24.5	69.49	71.01	247.25	218.24	506.9	3
HLJ_13	8.05	225	42.16	2.27	33.07	5.66	0.16	1.92	99.47	123.18	54.35	259.42	301.69	511.6	2.8
HLJ_14	6.94	162.6	25.61	1.48	83.6	4.7	0.93	1.47	33.99	58.4	173.5	204.35	118.48	411	4.1
HLJ_15	8.71	222	11.41	0.68	40.32	28.47	0.7	18.45	40.74	98.61	35.89	268.7	126.13	420.7	4.2
HLJ_16	8.21	192.1	20.5	1.15	45.22	8.06	0.63	1.59	31.99	59.88	75.73	371.88	156.2	428.5	3.7
HLJ_17	8.39	282	28.37	1.62	62.9	6.82	0.62	1.6	22.18	40.91	68.05	120.29	205.02	439.4	3.7
HLJ_18	8.29	317	55.98	3.06	90.39	10.26	1.17	2.27	40.66	68.18	91.88	600	567.74	467.5	2.7
HLJ_19	8.13	255	37.96	2.1	54.2	9.01	1.41	2.26	41.87	164.64	96	366.67	411.69	459.4	2.7
HLJ_20	7.93	170.8	49.57	2.47	46.7	8.47	2.4	1.63	73.38	213.58	96.46	384.06	552.43	488.8	2.2
HLJ_21	8.07	374	37.63	2.14	68.25	8.21	2.26	2.13	68.11	255.12	156.9	273.91	262.19	455.1	2.9
HLJ_22	8.08	250	29.97	1.7	69.86	8.5	0.92	2.14	39.21	215.9	123.8	432.17	460.89	437.5	3.2
HLJ_23	6.89	139.9	44.03	2.27	45.92	14.97	3.86	3.01	40.75	235.07	435.66	351.59	592.62	436.8	2.6
HLJ_24	5.92	203	40.73	2.04	52.34	19.1	11.39	3.9	13.75	248.2	400	203.77	390.92	415.4	3.7
HLJ_25	7.36	401	53.15	3.09	84.33	12.79	2.15	1.97	65.47	175.9	156.51	644.06	229.08	410.1	3.8
HLJ_26	7.54	135.9	24.32	1.33	34.54	4.25	0.62	1.85	20.26	166.35	75.32	192.17	77.74	418.7	3.7
HLJ_27	7.77	250	27.37	1.73	41.16	5.64	0.57	2.14	25.61	171.94	155.41	1140	152.51	429.5	3.5
HLJ_28	7.73	352	44.99	2.48	63.31	9.5	0.85	2.48	62.32	89.51	123.03	526.96	468.36	510.1	4.6
HLJ_29	8.02	238	20.55	1.12	26.5	4.32	0.54	1.87	41.71	98.18	30.35	213.62	140.74	492.8	5.2
HLJ_30	7.6	328	36.22	1.81	39.11	6.94	1.57	2.36	33.89	66.39	103.89	175.36	242.79	481.7	5.2
HLJ_31	7.32	146.8	42.27	2.24	46.87	6.92	1.81	2.33	78.35	70.33	30.16	136.52	266.27	581.9	4.6
HLJ_32	6.64	119.6	18.96	1.34	43.64	5.02	1.46	2.13	51.34	69.49	75	134.78	352.91	579.2	4.5
HLJ_33	6.31	143.9	62.95	3.44	74.08	10.25	1.55	2.44	66.74	66.77	159.79	352.75	491.1	591.9	4.3
HLJ_34	6.21	105.4	34.38	2.05	57.89	8.67	1.08	2.24	44.79	108.7	158.85	355.07	387.63	598.3	4.1
HLJ_35	5.87	250	52.15	2.56	30.71	4.46	1.37	2.42	26.12	126.56	194.27	199.71	326.55	585.1	4.2
HLJ_36	5.98	147.5	39.9	2.06	50.44	4.03	1.39	2.4	31.26	120.18	234.47	233.33	411.17	589.5	4.2
HLJ_37	6.97	217	26.01	1.49	37.23	4.3	1.33	2.4	67.73	96.91	89.37	110.43	305.88	586.5	3.9
HLJ_38	6.18	134.5	24.28	1.31	41.68	3.4	0.48	2.36	33.76	75.8	62.45	220	285.79	589	3.7
HLJ_39	5.07	167.4	56.23	3.05	40.07	6.7	0.29	2.84	132.37	75.03	176.59	1241.54	353.3	586.4	3.6
HLJ_40	7.12	338	72.28	3.45	58.85	8.95	0.75	3.52	146.31	296.76	53.57	361.45	174.16	537.7	3.5
HLJ_41	7.7	292	25.43	2.54	60.33	8.93	0.08	2.91	48.47	177.87	97.1	910.72	142.73	505.1	3.9
HLJ_42	8.35	325	38.91	2.13	42.68	6.97	1.26	2.25	67.13	192.31	159.7	756.52	412.22	497.1	3.6
HLJ_43	8.52	361	54.87	2.85	59.94	6.02	0.38	2.28	60	144.93	102.32	294.4	481.88	504	3.1
HLJ_44	6.76	171.3	44	2.12	33.21	6.02	1.86	2.29	53.41	147.27	256.15	231.76	295.59	515.8	3
HLJ_45	7.04	194.3	54.48	2.6	49.43	4.89	2.42	2.37	119.87	153.03	98.97	271.32	297.3	534	2.7
HLJ_46	7.02	186.4	67.67	3.34	49.06	6.16	2.01	2.41	83.39	112.04	54.18	168.73	127.76	527.5	2.5
HLJ_47	7.1	151.5	59.96	2.92	51.97	6.97	0.54	2.36	72.75	120.43	52.58	194.44	181.18	530.1	1.7
HLJ_48	7.01	148.8	42.3	2.15	47.31	7.21	1.42	2.47	102.09	237.15	59.6	158.44	121.04	504.1	1.3
HLJ_49	6.69	131.5	22.01	1.16	36.34	9.14	3.68	4.42	54.33	94.05	83.55	173.6	309.69	549.4	4.5
HLJ_50	6.36	167.9	32.41	1.51	44.04	4.56	0.86	2.67	21.34	89.96	125.03	168.73	419.51	589.1	3.9
HLJ_51	5.76	142.8	35.46	2.16	62.05	8.06	0.96	2.27	50.01	115.94	206.75	307.58	406.12	588.3	4.2
HLJ_52	5.7	251	124.8	4.79	88.78	9.65	1.76	2.81	29.34	99.72	258.38	260.04	462.41	585	4
HLJ_53	5.81	180.7	49.85	2.56	46.36	8.85	1.75	2.38	31.82	77.78	215.09	274.62	306.11	599.7	4.1
HLJ_54	5.67	90.2	24.96	1.34	55.94	7.49	0.93	2.1	14.23	81.13	186.77	224.11	303.71	578.1	4.7
HLJ_55	5.89	92.8	36.2	1.94	56.58	9.64	0.56	6.13	35.77	169.08	120.52	284.51	204.24	595.4	3.8
HLJ_56	5.96	85.9	11.67	1.01	48.34	10.74	0.93	9.17	36.74	134.23	147.2	161.74	270.44	596.9	3.6
HLJ_57	6.23	109.3	13.28	1.07	46.34	5.4	1.37	2.86	30.46	106.2	199.57	183.49	350.34	587.8	3.8
HLJ_58	6.14	131.1	30.14	1.68	79.27	10.85	0.39	10.16	55.34	141.48	99.22	218.18	350.45	585.3	3.4
HLJ_59	6.22	83.2	19.2	1.47	48.71	11.71	0.89	9.25	72.76	103.31	65.52	174.26	212.98	602.3	3
HLJ_60	5.93	93.2	33.04	2.07	78.51	10.97	1.33	2.4	45.26	132.48	143.15	235.05	346.27	585.4	3.1
HLJ_61	5.78	105.1	39.68	2.16	58.4	6.09	1.07	2.1	64.89	121.62	176.47	516.26	421.46	565.4	3.3
HLJ_62	5.96	101.1	41.15	2.15	38.26	5.83	0.26	2.88	79.76	177.63	278.64	239.93	289.62	555.5	2.9
HLJ_63	5.82	201	46.96	2.57	55.94	7.9	0.65	3.1	54.57	143.18	275.21	254.77	458.61	567.7	2.7
HLJ_64	6.18	134.8	44.15	2.39	60.43	8.56	1.51	2.19	107.38	130.44	189.39	249.49	423.13	582	2.7
HLJ_65	6.02	184.8	102.08	4.52	59.24	8.28	1	2.22	229.77	230.6	210.34	268.02	512.27	600.4	2.6
HLJ_66	6.09	238	54.52	2.93	61.99	7.07	0.88	2.01	60.38	168.92	259.16	179.01	424.69	594.4	2.2
HLJ_67	6.08	126.3	51.58	2.67	67.24	11.63	3.16	2.04	49.02	137.26	201.48	179.01	368.61	561.1	2.1
HLJ_68	6.64	161.7	43.58	2.23	45.96	5.53	1.36	2	112.18	188.89	154.98	170.7	148.73	528.1	2.4
HLJ_69	6.36	153.1	37.89	2.1	63.3	5.42	0.9	2.54	55.11	164.29	202.15	234	485.24	529.2	2.7
HLJ_70	6.29	122.2	68.67	3.65	58.97	12.12	0.58	9.17	81.7	157.41	190.41	258.13	262.21	530.1	1.7
HLJ_71	6.03	162.4	64.32	3.91	97.05	10.57	1.27	2.99	64.77	166.67	205.29	218.57	319.2	575.1	1.3
NMG_1	7.43	165.6	39.02	2.05	30.37	3.62	0.68	1.62	36.88	85.96	76.66	265.91	222.48	391.1	4.4
JL_1	8.25	879	9.46	1.04	43.14	13.15	0.58	4.85	39.2	444.64	24.52	112.27	33.29	442	6.1
JL_2	8.06	1341	6.01	0.73	33.95	10.3	0.38	5.3	29.59	299.13	14.17	74.36	21.67	442	6.1
JL_3	8.37	412.5	6.25	0.74	36.14	9.17	0.3	5.08	24.48	234.06	20	83.72	32.61	442	6.1
JL_4	8.15	623.2	14.38	1.17	82.87	16.16	27.41	3.87	23.13	137.45	47.97	438.6	110.65	457.4	5.8
JL_5	8.57	266.1	13.16	1.07	60.88	8.59	7.61	3.71	12.14	104.14	21.88	633.5	69.66	457.4	5.8
JL_6	8.48	241.5	13.87	1.08	55.53	8.3	7.78	4.43	12.36	99.18	40.33	506.43	115.05	457.4	5.8
JL_7	10.06	726.8	3.05	0.45	37.53	6.26	4.08	2.5	24.54	173.28	2.04	79.04	10.81	458.7	5.6
JL_8	9.96	794.7	5.51	0.58	41.39	5.05	5.37	3.16	22.03	183.37	4.17	101.24	18.47	458.7	5.6
JL_9	10.19	895	4.61	0.48	32.46	2.17	2.03	1.99	14.96	160.86	5.09	192.95	32.13	458.7	5.6
JL_10	9.11	206.6	13.67	1.02	36.03	1.62	3.33	1.59	16.03	117.97	14.99	125.07	130.67	396	5.2
JL_11	8.8	189	12.61	1.06	36.44	1.64	3.29	1.75	28.95	115.43	12.37	100.45	79.73	396	5.2
JL_12	8.74	175.6	12.28	0.95	30.33	1.52	3.21	1.54	25.98	88.19	16.19	105.57	74.26	396	5.2
JL_13	8.37	254.9	16.51	1.16	45.7	3.72	3.17	0.9	23.41	148.09	47.36	61.09	62.69	394.3	5.3
JL_14	8.42	274.9	18.28	1.12	47.19	4.66	5.14	1.52	24.45	117.86	35.23	74.43	74.28	394.3	5.3
JL_15	8.43	235.4	16.44	1.09	36.62	2.5	2.76	1.28	12.65	116.7	30.41	72.02	72.48	394.3	5.3
JL_16	8.95	224.3	9.63	0.78	43.13	5.35	5.27	2	28.87	135.14	39.61	369.28	136.9	396.5	5.7
JL_17	9.12	267.5	13.21	0.97	30.82	2	2.03	2.74	21.24	158.1	31.33	44.47	190.25	396.5	5.7
JL_18	8.26	143.5	21.54	1.31	26.91	3.03	1.38	4.16	38.66	200.05	103.75	90.74	153.7	396.5	5.7
JL_19	9.56	241.6	13.47	0.99	86.7	9.28	9.57	0.68	6.92	158.81	10.79	956.04	76.25	397.7	5.7
JL_20	8.81	263.7	26.28	2.03	67.02	7.8	8.4	1.09	15.87	204.19	143.11	1926.22	226.19	397.7	5.7
JL_21	8.82	270.6	25.94	2.04	85.11	11.9	11.52	0.6	12.01	161.84	95.32	1351.65	199.99	397.7	5.7
JL_22	7.46	59.18	12.91	0.89	28.54	1.95	0.85	0.87	12.48	91.07	39.51	110.68	36.77	404.5	5.6
JL_23	7.32	89.32	15.6	1.15	24.4	1.84	0.46	3.55	22.48	130.83	58.28	90.89	56.42	404.5	5.6
JL_24	7.28	64.59	14.33	0.86	19.66	1.71	0.48	1.22	9.04	65	48.08	57.93	63.53	404.5	5.6
JL_25	8.28	308	28.29	1.85	43.12	3.58	5.46	1.29	30.07	114.09	42.65	157.77	127.63	401.2	5.6
JL_26	8.41	241.9	33.02	2.17	48.99	3.22	3.74	0.74	27.36	97.5	34.09	221.82	123.55	401.2	5.6
JL_27	8.27	299.9	29.98	2.08	44.8	2.96	3.75	1.87	32.56	128.31	43.16	370.64	162.07	401.2	5.6
JL_28	9.74	418.3	8.74	0.76	80.08	8.41	9.53	3.8	21.42	204.62	4.78	927.79	20.73	474.3	5.6
JL_29	9.4	391.3	13.01	1.18	54.39	5.39	8.97	3.69	27.78	218.03	62.47	420.57	134.41	474.3	5.6
JL_30	10.07	607.1	8.51	0.72	63.51	7.77	16.53	1.14	26.48	310.34	9.02	267.03	13.3	474.3	5.6
JL_31	10.13	765.4	4.51	0.57	58.04	9.29	0.83	12.4	12.54	179.23	5.9	139.87	14.08	480	5.8
JL_32	10.27	828.3	7.29	0.57	61.96	8.97	0.91	9.01	10.38	175.27	5.69	224.65	26.94	480	5.8
JL_33	10.32	634.3	6.94	0.55	48.89	4.18	1.18	3.49	14.7	144.06	7.18	196.39	14.14	480	5.8
JL_34	9.17	204	10.38	0.74	41.58	2.65	7.15	1.59	7.47	125.14	10.74	118.21	105.81	473.5	5.7
JL_35	9.42	286.7	9.16	0.75	47.31	4.02	5.8	1.36	7.1	128.83	12.48	139.87	51.32	473.5	5.7
JL_36	8.66	154.4	8.5	0.57	29.2	2.55	4.32	1.26	5.44	115.01	13.08	139.87	86.66	473.5	5.7
JL_37	10.05	576.1	5.94	0.43	37.11	2.1	1.38	0.68	10.54	136.04	7.5	151.18	39.67	449.9	5.8
JL_38	9.86	572.2	7.58	0.58	48.4	2.92	2.11	0.72	8.83	170.67	1.76	188.85	14.31	462	5.8
JL_39	9.7	1006	5.13	0.49	48.61	2.99	1.3	0.62	9.57	171.57	10.36	82.42	66.03	462	5.8
JL_40	10.04	654	7.24	0.63	47.13	12.13	24.12	2.6	24.19	236.97	12.7	91.84	28.4	452.9	5.7
JL_41	10.08	665.8	6.37	0.51	37.08	3.54	2.08	2.17	19.35	170.91	11.67	108.79	65.85	452.9	5.7
JL_42	9.77	489.6	11.16	0.79	50.9	4.13	1.23	1.7	15.06	145.19	16.23	109.73	176.47	452.9	5.7
JL_43	8.29	206.1	23.63	1.57	38.18	4.46	0.67	5.11	9.53	120.6	31.75	302	167.38	391.6	5.9
JL_44	8.31	191.2	24.88	1.61	37.47	3.41	0.32	5.1	12.68	132.92	64.51	128.86	183.3	391.6	5.9
JL_45	8.34	205.3	27.45	1.91	43.61	3.94	0.48	7.68	17.09	157.63	70.09	142.84	186.65	391.6	5.9
JL_46	8.38	183.5	12.83	1.03	46.99	2.49	1.43	0.92	9.16	91.03	21.78	254.72	69.7	396.6	6.1
JL_47	8.44	233.1	15.46	1.16	42.67	3.64	1.27	0.74	7.98	98.34	21.71	250.06	88.21	396.6	6.1
JL_48	8.42	214.5	21.91	1.64	49.73	4.42	1.11	1.03	12.96	96.86	49.08	745.17	126.9	396.6	6.1
JL_49	8.49	159.8	15.5	1.09	43.78	7.09	0.29	3.31	14.83	173.99	50.24	1306.88	112.41	396.7	6.2
JL_50	8.39	149.5	11.15	0.8	33.78	1.29	0.76	1.32	6.69	130.82	46.05	923.97	122.01	396.7	6.2
JL_51	8.46	144.8	10.15	0.79	45.39	2.7	5.9	1.37	7.07	124.35	37.78	517.76	94.08	396.7	6.2
JL_52	9.52	669.1	10.87	0.8	39.32	6.96	9.16	3.91	24.9	269.05	29.57	152.16	216.86	443.3	6.3
JL_53	9.72	540.7	4.05	0.49	31.05	3.09	10.66	2.48	15.57	225.09	10.96	71.59	37.71	443.3	6.3
JL_54	8.06	393.4	17.55	1.17	20.14	2.56	6.49	4.15	26.65	276.08	48.12	84.91	183.88	443.3	6.3
JL_55	8.49	150.9	18.41	1.18	18.39	4.62	1.37	3.14	45.89	160.82	56.16	150.83	183.72	561.8	5.5
JL_56	8.34	155.9	21.42	1.37	27.03	6.23	1.52	3.97	59.48	252.87	98.08	161.49	325.64	561.8	5.5
JL_57	8.05	84.36	23.08	1.35	24.99	7.93	1.35	5.43	96.29	223.71	61.28	127.52	293.39	561.8	5.5
JL_58	8.24	263	23.32	1.55	17.49	9.34	0.69	1.92	41.33	228.49	62.75	104.22	312.91	548.6	5.5
JL_59	8.52	240.5	24.48	1.45	25.04	9.59	0.74	2.87	33.76	228.81	72.12	162.82	267.7	548.6	5.5
JL_60	8.51	262	26.63	1.51	32.46	9.84	0.43	1	36.77	242.18	77.53	125.53	213.45	548.6	5.5
JL_61	6.44	46.48	24.91	1.56	16.33	7.25	0.39	7.61	40.85	167.26	274.61	169.72	533.85	561.6	4.7
JL_62	5.82	43.85	29.06	1.72	25.94	4.49	0.93	1.74	1.95	194.68	132.38	94.07	380.52	560.5	4.7
JL_63	6.27	160.9	29.54	1.86	25.83	15.85	0.28	27.79	39.15	364.41	194.79	80.5	206.39	555.9	4.9
JL_64	8.38	358	24.51	1.22	55.92	10.37	0.57	1.46	39.05	66.29	39.65	357.03	210.07	392.5	5.1
JL_65	7.93	293	37.62	1.99	53.37	8	0.8	2.17	68.74	177.35	102.16	635.94	302.73	554.5	5.1
JL_66	7.71	177.5	37.26	1.9	31.59	5.39	0.43	1.99	64.23	207.04	65.21	283.77	154.44	570.9	5.1
JL_67	7.66	113.2	14.6	0.97	25.73	5.81	0.85	1.9	48.29	133.33	21.76	161.45	38.5	579.1	4.9
JL_68	7.38	191.8	29.94	1.58	42.89	6.05	0.53	2.23	98.11	143.73	31.33	144.64	184.77	579.3	4.8
JL_69	6.73	153.6	36.65	2.02	49.74	7.82	0.73	2.21	104.83	196.96	90.84	274.62	274.49	753.6	5.9
LN_1	6.77	99.9	20.48	1.15	27.77	4.91	0.23	5.63	26.75	59.12	90.69	251.54	130.92	607	9.3
LN_2	8.65	151.1	13.32	0.8	28.53	7.77	0.29	6.84	26.47	88.33	60.61	281.21	287.87	547.7	9.7
LN_3	8.17	373	28.53	1.66	36.25	5.48	0.1	3.23	86.78	347.61	47.86	307.52	468.41	564.8	9.8
LN_4	8.56	135.1	13.03	0.77	24.26	10.05	0.85	9.12	13.46	231.76	11.94	297.69	209.9	585.6	9.7
LN_5	7.99	252	31.56	1.73	21.38	3.37	0.39	2.99	64.77	268.59	34.39	294.4	113.14	604.2	9.9
LN_6	8.04	335	22.18	1	34.75	66.03	0.33	2.18	25.04	200.65	20.52	235.98	236.68	587.4	9.7
LN_7	6.58	106.2	11.49	0.78	29.36	12.08	1.2	2.59	31.15	130.19	168.54	182.18	347.82	901.6	9.9
LN_8	7.49	152.2	36.05	1.82	52.64	7.96	2.33	1.79	50.85	173.79	12.99	174.66	59.47	932.3	10
LN_9	6.68	152.7	24.43	1.38	34.71	3.45	0.54	2.44	42.35	120.28	116.45	214.22	221.71	630.9	7.8
LN_10	7.68	218	15.9	2.23	42.43	5.19	1.33	2.53	41.71	139.84	88.17	337.25	147.03	520.2	9.5
LN_11	7.74	131.9	26.74	1.52	32.84	12.37	0.4	8.55	36.29	85.56	40.96	211.19	147.06	558.1	8.9
SJL_3	5.7	70.6	47.04	2.14	14.08	8.27	7.89	4.34	3.29	231.88	82.68	143.41	142.52	596	3.4
SJL_7	5.53	55.6	30.17	1.32	17.6	7.21	10.57	2.23	2.37	156.23	28.25	129.69	103.66	591	3.4
SJL_13	5.48	58.1	40.53	1.85	12.29	9.8	17.64	3.75	2.37	196.6	54.12	133.95	152.13	607.9	3
SJL_16	5.36	66.9	69.98	3.24	28.96	10.85	19.5	3.66	2.71	287.75	13.19	230.99	85.99	597.6	3.2
SJL_17	5.45	64.4	40.85	2.23	20.04	6.07	1.48	5.31	2.45	176.37	60.53	188.23	153.79	593.4	3.1
SJL_20	5.59	61.2	55.07	2.76	33.5	12.06	1.47	13.44	3.04	208.03	29.91	289.61	254.6	623.7	2.9
SJL_26	5.82	60.1	29.18	1.4	11.92	17.78	3.05	5.32	10.27	98.56	38.03	223.98	174.31	602.8	3.2
SJL_28	5.07	85.8	32.9	1.57	14.9	8.7	22.07	5.17	8.76	198.64	54.27	96.4	143.03	613.1	2.9
SJL_30	5.37	52.5	30	1.3	9.81	8.82	7.5	4.6	7.58	182.99	58.81	140.15	213.13	594.3	2.8
SJL_31	5.78	49.3	21.26	1.15	17.53	6.11	8.55	5.16	4.64	105.39	39.02	100.3	100.43	578.1	2.7
SJL_32	5.3	82.1	31.39	1.64	12.05	7.49	34.77	5.46	11.36	230.78	60.3	119.26	151.82	578.5	2.8
SJL_35	4.92	40.5	34.56	1.31	11.59	3.66	4.63	4.57	34.22	112.12	185.26	205.28	123.76	578.1	2.6
SJL_36	4.88	41.9	27.39	1.29	30.17	8.61	13.85	4.63	6.24	107.75	174.02	129.91	62.9	566.8	2.6
SJL_43	5.64	49.9	29.04	1.56	18.86	7.71	10.59	7.7	2.54	145.6	154.01	132.64	379.52	571.3	2.9
SJL_44	5.47	51.6	26.3	1.14	10.43	7.21	10.17	5.8	8.08	131.76	74.19	139.9	259.4	589.3	2.9
SJL_45	5.53	71.1	40.15	2	15.91	13.91	29.1	6.04	59.01	171.84	227.82	161.18	327.3	586.4	3
SJL_46	5.93	66.9	39.43	2.12	14.34	20.68	52.4	3.89	14.22	177.52	104.85	437.67	221.84	595	3.1
SJL_50	5.52	39.3	40.7	1.98	14.46	7.4	20.3	3.41	2.29	121.61	114.16	213.65	265.32	602	3
SJL_56	5.27	56.3	40.4	1.82	11.48	6.63	21.68	2.71	3.38	117.87	163.83	154.79	334.13	588.2	3.2
SJL_59	5.1	58.3	41.86	2	12.3	5.43	25.04	3.02	3.13	227.9	109.11	247.31	261.89	592.1	3.3
SJL_60	5.2	62.3	23.87	1.18	14.09	8.01	19.79	3.3	2.37	185.8	127.63	163.5	436.23	589.2	3.2
SJL_61	5.39	43.5	32.41	1.43	10.71	7.96	15.77	3.55	11.7	149.75	314.86	153.66	470.28	585.3	2.7
SJL_62	5.46	55.3	39.88	1.92	13.64	5.14	17.95	2.58	3.29	187.49	176.19	171.26	179.93	572.2	3.3
SJL_63	5.24	65.5	42.26	2.11	17.7	5.96	12.21	3.86	4.39	125.04	166	133.84	172.07	570	3.3
SJL_68	5.57	74.3	57.63	2.88	13.92	7.24	5.91	4.45	21.7	266.26	499.56	159.31	384.59	570.7	3.4
SJL_69	6.38	62.2	35.9	1.66	40.16	17.47	18.3	3.66	20.18	307.35	182.62	178.95	304.32	576.3	2.8
SJL_70	5.75	53.4	36.87	1.78	14.56	11.45	13.16	3.48	11.28	101.44	208.22	185.84	300.36	595.1	2.6
SJL_71	5.62	104	36.32	1.75	17.09	11.64	16.89	4.22	7.24	155.79	364.22	154.9	296.84	601.4	2.5
SJL_72	5.56	125.2	42.46	2.24	12.11	10.87	17.38	4.5	4.39	235.73	241.36	134.31	397.61	605	2.4
SJL_73	5.73	75.9	36.11	1.72	16.04	11.74	22.49	2.89	3.71	161.83	279.24	154.72	267.72	623	2.4
SJL_74	5.88	71.1	34.71	1.62	13.88	11.2	4.87	10.51	4.47	120.43	193.7	142.57	325.73	642.3	2.6
SJL_75	5.92	64.4	25.22	1.3	9.27	9.25	9.71	3.09	3.38	229.24	275.22	118.08	312.48	664.2	2.3
SJL_76	5.19	101.4	119	5.41	35.11	25.59	25.47	3.58	8	256.93	291.33	223.57	561.02	669.6	2.2
SJP_26	5.6	52.2	31.2	1.53	25.73	10.21	7.04	2.35	5.39	161.49	218.25	130.97	203.99	581.4	3.4
SJP_29	6.63	38.8	41.43	1.91	16.44	18.35	8.95	3.57	19.04	309.38	312.84	164.68	483.66	558.3	4
SJP_31	5.63	70.8	40.51	2	17.81	9.89	9.3	2.96	4.47	210.57	263.63	136.9	279.22	563.5	3.3
SJP_34	6.43	58.6	37.67	1.95	18.65	4.55	2.06	2.38	13.46	193.11	222.94	142.76	294.8	555.7	4.3
SJP_35	7.57	143.7	43.93	2.37	12.35	7.19	0.86	2.65	37.21	301.28	69.77	367.61	112.12	556.8	4
SJP_47	6.33	82.7	32.53	1.51	14.53	7.57	3.97	2.7	11.95	183.77	111.75	118.21	137.75	577.6	3.2
SJP_48	6.17	58.8	45.02	2.07	17.96	9.83	5.19	5.83	13.55	124.34	146.96	138.93	185.21	582.2	3.2
SJP_49	6.89	72.7	42.96	2.45	12.17	13.69	0.5	4.33	24.98	249.76	147.3	213.41	367.51	594.5	2.8
SJP_50	6.22	64.5	38.25	1.85	13.9	7.43	7.21	3.56	20.52	170.74	95.07	170.42	226.52	584.6	3.1
SJP_51	6.56	93.5	43.97	2.08	12.36	3.91	2.44	3.23	56.77	191.75	212.29	170.86	214.6	578.1	3.2
SJP_52	5.68	72.3	46.45	2.18	14.55	6.43	5.75	3.54	20.52	240.3	241.94	135.16	219.07	577.9	2.9
SJP_53	6.27	63.1	41.63	1.9	13.6	4.8	9.78	4.27	22.79	143.79	85.6	129.58	145.27	586	2.9
SJP_58	5.85	63.4	37.68	1.86	15.69	4.43	10.85	4.75	8.34	113.22	113.84	111.95	220.38	617.9	2.4
SJP_59	5.38	72.3	36.89	1.86	14.41	4.87	12.97	3.03	3.8	166.05	154.32	106.49	156.12	626.7	2.3
SJP_60	5.28	52.7	39.19	1.85	11.05	5.71	10.27	4.43	5.82	126.11	158.86	356.08	232.26	622.1	2.2
SJP_61	5.52	75.2	37.1	1.96	9.64	3.78	16.06	2.81	5.31	249.7	158.57	111.82	290.22	610.8	2.3
SJP_62	5.55	111.2	54.19	3.11	17.97	9.14	9.03	6.91	12.29	265.98	174.44	200.77	386.33	597.6	2.3
SJP_63	5.5	68.8	44.76	2.3	49.59	17.49	21.52	3.73	5.23	273.73	157.99	119.79	586.22	621.5	2.2
SJP_64	5.4	74.1	43.14	2.48	17.72	9.49	8.66	3.84	3.38	347.29	156.89	160.51	173.21	631.5	2.1
SJP_65	5.67	91.6	37.56	2.03	11.24	5.51	7.58	3.17	5.31	177.45	137.63	134.57	336.68	638.2	2.1
SJP_66	5.97	87.9	23.98	1.28	11.34	3.77	7.55	2.27	3.88	161.42	123.14	100.19	200.07	640.5	2.1
SJP_78	5.29	70.8	33.95	1.71	20.06	5.04	11.68	5.38	4.47	148.31	127.24	191.01	144.69	681.3	2.1
SJY_37	6.22	85	44.1	2.11	10.67	4.97	1.04	9.42	5.73	209.44	174.92	165.01	376.79	586.6	4.1
SJY_38	5.72	64.8	31.06	1.62	6.62	10.11	1.29	3.47	6.49	238.52	86.78	151.34	344.29	583.8	4
SJY_42	5.78	78.5	45.83	2.3	11.34	6.33	1.13	2.92	5.65	300.29	75.79	180.35	253.41	625.5	3.8
SJY_55	5.01	111.5	25.43	1.5	8.34	30.33	7.89	2.78	13.04	146.04	137.01	227.26	361.66	652.3	3.8
SJY_56	5.49	91.5	36.84	1.98	9.29	17.76	33.6	2.45	4.97	154.87	113.55	182.73	602.07	655.9	3.8
SJY_57	5.24	212	38.61	1.95	25.04	15.88	3.52	3.97	6.74	188.61	140.91	189.93	446.93	648.2	3.8
SJY_58	5.83	162.7	41.33	2.12	8.97	12.4	0.74	3.68	9.6	288.78	95.86	192.13	314.94	630.4	3.9
SJY_59	5.23	452	50.56	2.45	8.52	6.73	2.63	2.71	8.84	250.28	100.9	243.59	457.78	611.6	4
SJY_60	5.49	118.2	40.82	2.11	10.4	20.37	10.74	1.78	17.33	171.4	136.36	164.69	430.16	634	4
SJY_61	6.89	72	26.12	1.45	13.48	31.71	1.48	3.07	33.01	185.61	86.49	194.7	175.51	647.4	4.1
SJY_62	6.85	118.6	43.29	2.1	12.77	16.37	0.72	9.57	91	387.54	156.04	243.41	481.83	632.3	4.1
YSX_17	7.48	201	49.37	2.63	10.31	10.98	0.52	3.37	21.83	374.67	123.76	625.13	191.19	552.9	4.1
YSX_19	7.4	120.9	45.07	2.35	9.47	34.16	1.72	3.92	56.07	309.27	214.07	280.41	122.62	553	4.3
YSX_26	7.2	165.2	69.4	3.55	16.25	33.73	0.91	9.63	125.94	783.41	254.55	905.45	252.16	566.7	3.8
YSX_27	7.04	109.9	59.14	2.89	12.32	18.25	42.51	13.87	75.98	276.47	86.31	233.43	71.48	566.7	3.8
YSX_32	5.75	127.1	35.06	1.89	12.98	14.71	1.82	18.75	9.85	401.13	259.76	201.78	448.41	575.9	3.4
YSX_34	6.34	70.8	49.07	2.64	15.42	7.64	4.24	11.64	12.29	268.31	138.95	187.54	383.83	571.4	3.6
YSX_37	5.9	84.2	31.55	1.92	13.4	7.06	1.28	17.92	8.67	202.6	185.86	192.79	423.92	588.8	2.9
YSX_38	6.32	79.1	37.88	1.81	19.24	8.06	3.53	8.76	6.91	140.44	204.47	137.03	343.95	578.9	3.2
YSX_45	6.26	203	32.72	1.67	9.53	30.77	5.05	2.5	24.05	257.13	147.69	163.59	444.87	619.6	2.6
YSX_46	5.86	50.5	34.19	1.61	49.46	16.27	4.78	5.93	5.39	136.44	179.98	112.55	361.42	615.2	2.6
YSX_47	5.66	95	41.9	2.29	16.97	12.66	11.51	26.66	9.26	247.4	154.38	187.36	136.03	630.9	2.6
YSX_48	5.76	69.9	27.92	1.44	8.83	9.21	111.13	11.71	4.64	149.73	125.66	190.74	354.28	669.5	2.5
YSX_49	5.76	85.9	35.34	1.85	11.18	14.64	1.24	6.59	4.89	247.01	194.17	202.35	363.09	679.9	2.3
YSX_51	5.22	141.6	29.65	1.43	9.96	8.19	9.85	6.87	9.85	100.09	144.34	157.77	440.43	673.7	2.5
YSX_52	4.99	105.4	47.58	2.33	9.55	7.26	14.64	7.86	24.22	192.94	417.88	335.4	431.64	688.9	2.3
YSX_53	5.03	92.7	40.99	2.11	13.47	14.72	14.77	14.38	6.07	269.44	207.79	235.3	373.43	662.8	2.6
YSX_57	5.47	166.1	26.12	1.43	6.62	7.42	0.98	12.37	9.09	168.04	217.99	234.57	311.1	647.4	2.8
YA_6	7.36	330	44.63	2.23	16.18	3.61	1.33	7.06	27.77	382.17	137.44	415.07	292.53	466.4	2.7
YA_7	7.41	255	39.95	2.13	13.66	3.35	97.27	11.07	21.83	258.69	100.33	471.08	244.08	466.4	2.7
YA_8	7.46	290	55.62	3.01	30.78	3.71	52.9	15.42	38.95	302.83	124.35	396.78	362.81	464.4	2.7
YA_9	7.55	258	57.15	3.22	19.35	6.08	66.96	11.32	26.03	297.98	103.68	389.97	468.02	463.9	2.7
QX_7	7.48	127.6	27.49	1.46	28.58	5.22	65.63	12.97	37.21	234.49	41.33	184.63	138.06	572.3	3.4
QX_8	5.91	148.1	32.55	1.73	30.49	3.31	21.43	13.42	12.45	267.02	381.72	127.42	365.07	572.2	3.4
QX_9	5.95	93.6	32.09	1.64	30.63	8.86	14.41	15.06	12.79	198.43	288.82	164.75	348.55	572.2	3.4
QX_10	6.24	88.1	31.12	1.74	29.82	5.41	14.85	14.04	9.51	220.09	250.72	125.75	611.55	572.2	3.4
EC: electrical conductivity; SOM: soil organic matter; TN: total nitrogen; DOC: dissolved organic carbon; DTN: dissolved total nitrogen; NH4+-N: ammonium nitrogen; NO3--N: nitrate nitrogen; AP: available phosphorus; AK: available potassium; BG: β-glucosidase; and PHOS: phosphatase.
